# Supplementary material for: ‘Misdiagnosed and Misunderstood’: Insights into Rarer Forms of Dementia through a Stepwise Approach to Co-Constructed Research Poetry
Source: Healthcare (Basel). 2024 Feb 17;12(4):485. doi: 10.3390/healthcare12040485 (PMC10887667; doi:10.3390/healthcare12040485)
Supplement: Supplementary file 1 [file healthcare-12-00485-s001.zip]

Archive with 3 entries (2 files):
- healthcare-2753389-supplementary/
- healthcare-2753389-supplementary/Figure-S1.pdf
- healthcare-2753389-supplementary/Figure-S2.pdf
